# Supplementary material for: Effect of Different Solvents on Morphology and Gas-Sensitive Properties of Grinding-Assisted Liquid-Phase-Exfoliated MoS2 Nanosheets
Source: Nanomaterials (Basel). 2022 Dec 18;12(24):4485. doi: 10.3390/nano12244485 (PMC9784282; doi:10.3390/nano12244485)
Supplement: Supplementary file 1 [file nanomaterials-12-04485-s001.zip]

Archive with 1 entries (1 files):
- nanomaterials-2056784-supplementary.pdf
